# Supplementary material for: Active Learning for Rapid Targeted Synthesis of Compositionally Complex Alloys
Source: Materials (Basel). 2024 Aug 14;17(16):4038. doi: 10.3390/ma17164038 (PMC11355945; doi:10.3390/ma17164038)
Supplement: Supplementary file 1 [file materials-17-04038-s001.zip]

Archive with 48 entries (45 files):
- .gitattributes
- errors/
- errors/GPR_quarternary_from_ternary_transfer_learn.csv
- errors/GPR_quarternary_only_transfer_learn.csv
- errors/GPR_quinternary_from_all_transfer_learn.csv
- errors/GPR_quinternary_from_quarternary_transfer_learn.csv
- errors/GPR_quinternary_from_ternary_transfer_learn.csv
- errors/GPR_quinternary_only_transfer_learn.csv
- errors/GPR_regression_error_averaged_six_runs.csv
- errors/GPR_regression_error_averaged_six_runs_reduced_inputs.csv
- errors/GPR_regression_target_error_averaged_six_runs.csv
- errors/GPR_regression_target_error_averaged_six_runs_reduced_inputs.csv
- errors/GPR_ternary_only_transfer_learn.csv
- errors/RFDT_quarternary_from_ternary_transfer_learn.csv
- errors/RFDT_quarternary_only_transfer_learn.csv
- errors/RFDT_quinternary_from_all_transfer_learn.csv
- errors/RFDT_quinternary_from_quarternary_transfer_learn.csv
- errors/RFDT_quinternary_from_ternary_transfer_learn.csv
- errors/RFDT_quinternary_only_transfer_learn.csv
- errors/RFDT_regression_error_averaged_six_runs.csv
- errors/RFDT_regression_error_averaged_six_runs_reduced_inputs.csv
- errors/RFDT_regression_target_error_averaged_six_runs.csv
- errors/RFDT_regression_target_error_averaged_six_runs_reduced_inputs.csv
- errors/RFDT_ternary_only_transfer_learn.csv
- figures/
- figures/Supplementary Figure S1.png
- figures/Supplementary Figure S2.png
- figures/Supplementary Figure S3.png
- figures/Supplementary Figure S4.png
- figures/Supplementary Figure S5.png
- figures/Supplementary Figure S6.png
- GPR_active_learn_example.ipynb
- GPR_transfer_learn_example.ipynb
- helpers.py
- publication_figures.ipynb
- quarternary_only.csv
- quinternary_only.csv
- README
- regression_benchmark.ipynb
- requirements.txt
- RF_active_learn_example.ipynb
- RF_transfer_learn_example.ipynb
- ternary_only.csv
- Ti-Nb-V-Ta-Fe-Sb_sputtering_data_complete_clean.csv
- unary_only.csv
- __pycache__/
- __pycache__/helpers.cpython-311.pyc
- __pycache__/helpers.cpython-312.pyc
