# Supplementary material for: Active Learning for Rapid Targeted Synthesis of Compositionally Complex Alloys
Source: Materials (Basel). 2024 Aug 14;17(16):4038. doi: 10.3390/ma17164038 (PMC11355945; doi:10.3390/ma17164038)
Supplement: Supplementary file 1 [file materials-17-04038-s001.zip › errors/GPR_quinternary_from_ternary_transfer_learn.csv]

mae	yerr
4.472543965440012	0.841369639538693
4.21223321463218	0.7649215709643244
4.035071647367722	0.7790631738214465
3.2422450857800795	0.5320109347466525
3.2608505179079446	0.3242997792756123
2.56511431337955	0.2587027722112398
2.376144801435627	0.37032748138693156
2.2278166216089312	0.22693366656306352
2.0887502113184553	0.17770745364986723
2.081982205812755	0.17221048070106365
2.0700000970205594	0.24285925281137227
1.6462761495989526	0.2474387255391951
1.6819516002279777	0.071220367269398
1.70449982494604	0.06841817256792779
1.5216886562166556	0.15228507376551723
1.5197474323840967	0.16704999003039905
1.4508531194719034	0.14221703093645804
1.3891549704197579	0.12676745091277683
1.4230557351246431	0.13902760435461034
1.4299525720097102	0.1536849083582882
1.5125865963811271	0.1832965143400596
1.4576116944264217	0.24788344598417622
1.4234744246186044	0.031735341102716655
1.5488555617352755	0.03098246054747619
1.6210004682989037	0.033699172881838386
1.2307293340654089	0.19982263453244456
1.3591824645680834	0.2906316659014099
1.195324719086537	0.2133364713549223
