# Supplementary material for: Active Learning for Rapid Targeted Synthesis of Compositionally Complex Alloys
Source: Materials (Basel). 2024 Aug 14;17(16):4038. doi: 10.3390/ma17164038 (PMC11355945; doi:10.3390/ma17164038)
Supplement: Supplementary file 1 [file materials-17-04038-s001.zip › errors/GPR_regression_error_averaged_six_runs.csv]

mae	yerr
8.468732172290949	0.028515899965398318
7.743029877179704	0.664592350881855
7.061192281084494	0.06478865500336689
7.072890731183731	0.13016751888360484
6.93376230028176	0.06620220834861802
6.866946433432148	0.08376415765088585
8.097634667223419	0.0462325084593817
8.036258897491287	0.020192487988418346
6.245035619814879	0.06643593790419605
5.827738525994001	0.0662887363326378
5.631359158065725	0.21010786854106314
6.720444889798628	1.345834459510095
5.348322370052554	0.21540662394223897
5.061729951122191	0.2091130351989159
4.882753415679598	0.22311258260854053
4.773248681320196	0.15306803975308192
4.567781364674922	0.10018276046269875
4.4114974821025355	0.10773365258400577
4.08205540228409	0.15113274287538736
3.9614398848017625	0.14333177512461343
4.007478895538166	0.1050383300184977
3.911866131717345	0.1196121824912173
3.5214150955913364	0.19015963041258716
3.351155625541868	0.16007879323806193
2.852482463733733	0.28873472513950543
2.862698178341678	0.36764453128134517
2.8948197868757006	0.4262177551073842
2.8551375485458075	0.4240932030554617
2.513147270343019	0.24336288832262312
2.430589384154205	0.18066430253344262
2.4161353172414946	0.15239657329694686
2.383754680059869	0.056475599810097456
2.3534255542525035	0.0509532959463889
2.340209640032348	0.053811590131412124
2.3177483804037036	0.05677189366054811
2.2863278980274244	0.05423043661523318
2.2142912999639632	0.22367278719556855
2.0131027563157473	0.044493959970808884
2.0820082445179575	0.06693029643209286
2.1591051949604605	0.1272478134607209
2.1710842250938387	0.21126538014594645
2.187508001445821	0.3691650792319939
2.241299483055766	0.37578503991867707
2.344664536552458	0.396733868100262
2.4519531845330236	0.4092722879820104
2.5828167873183707	0.4877240807460027
2.6122280003908105	0.5171747234902927
2.514418295521908	0.5513041380700551
2.340132604892211	0.5329458121785999
1.7794553125939225	0.5360711971599227
1.809186039313732	0.37342266501274585
1.64117718637751	0.060567030307190316
1.5705229663054732	0.12245496434350756
1.359542176735572	0.08134099258663385
1.3778824716199745	0.1905175652690371
1.3803541319735313	0.04558601255899449
