# Supplementary material for: Active Learning for Rapid Targeted Synthesis of Compositionally Complex Alloys
Source: Materials (Basel). 2024 Aug 14;17(16):4038. doi: 10.3390/ma17164038 (PMC11355945; doi:10.3390/ma17164038)
Supplement: Supplementary file 1 [file materials-17-04038-s001.zip › errors/GPR_regression_error_averaged_six_runs_reduced_inputs.csv]

mae	yerr
8.468732161441233	0.028515896227361923
7.886095708827617	0.6438510388908625
7.030600468910355	0.17485847882294092
7.007412712294214	0.16059838844049826
6.813749224513594	0.16414325597234578
6.669917731242539	0.13905737780502936
8.17239681900505	0.03070652407358141
8.023479444026831	0.07339053303044932
5.740091440205453	0.18724495541194022
5.615654039785125	0.18088025969023933
5.477290593544332	0.1934356824444126
5.318649041315059	0.12305856949184443
5.216180036409732	0.1110154725109339
5.023535686405302	0.18650154204887984
4.623981491174777	0.12934560124422376
4.4179129840711004	0.07727654344903025
4.059963103131558	0.049171300730330186
3.933074575946494	0.07049749191628983
3.8844686675385716	0.051607277703366344
3.704632994573434	0.1457193741856014
3.4521258375062787	0.15329847405913657
3.2787787304717493	0.1861960893610779
2.835797406364291	0.0699364564455168
2.8529993702482	0.11209318575264958
2.7086792924454346	0.08461766713983127
2.6493973951373317	0.12020393398525936
2.713171312788308	0.13996121279248608
2.710464095755255	0.19399359568794325
2.5430169482603966	0.18899464383606485
2.5236900473508688	0.20239106499268492
2.4757858694299326	0.14633169180500735
2.459384861509099	0.10688719362002282
2.4072514813261594	0.06935542504689327
2.382855827628958	0.07379782613140946
2.320765118890589	0.0695528197517485
2.304236110529722	0.05296849124634215
2.2208147965173235	0.21791197767591242
2.057634389818388	0.05661891744372672
2.097610714495603	0.06469214533746956
2.2083238841862385	0.06248769224153703
2.2259219281891216	0.10952146730868867
2.263984802787617	0.21469177316776528
2.2504776082250495	0.36059613802784385
2.347217889366093	0.38762585729494736
2.4505908494045525	0.406155804323796
2.58203917183161	0.48567186893352315
2.611935637679224	0.5165153932454858
2.5181749131333167	0.550243245645736
2.427124169577858	0.5491702450132995
1.9960095000931009	0.6144599333987643
1.9503967070993038	0.40457715648867404
1.593952833715063	0.12258083221765392
1.5721325524946528	0.12109955292486586
1.364317015893482	0.07961859021714213
1.3813729687800596	0.1877312933311208
1.3795174380340167	0.04469089547273994
