# Supplementary material for: Active Learning for Rapid Targeted Synthesis of Compositionally Complex Alloys
Source: Materials (Basel). 2024 Aug 14;17(16):4038. doi: 10.3390/ma17164038 (PMC11355945; doi:10.3390/ma17164038)
Supplement: Supplementary file 1 [file materials-17-04038-s001.zip › errors/GPR_regression_target_error_averaged_six_runs.csv]

target_mae	yerr
4.664733973074798	0.6398413878326339
4.263543741620545	0.5087769418615801
3.3341206577114204	1.1322004278973137
3.451296374042565	1.0602378569741042
3.3476730312923864	1.1281161007344733
3.331337946753106	1.0993800718091258
4.664733204454279	0.6398410955879678
4.66473375276879	0.6398409919741075
2.930923110590237	1.1616262693121455
2.9259019556253563	1.15067783021883
2.7737641456853956	0.9959140489380514
3.9824378854818954	0.6139014531111611
2.7765243403431477	1.0505539002446735
2.778583380974253	1.0574358671689703
2.175694019166302	1.217295293831305
2.1832280933032475	1.226383518027393
2.1468570092678054	1.2073902798304637
2.1080140220744257	1.1849682716154175
2.01726155716888	1.1603522961901434
2.0003614052108807	1.1708454224048293
1.9618068241806228	1.207461258733046
1.9316289247840477	1.2258111984492508
1.9326014235353897	1.219594812647523
1.951571180393809	1.2328976227021735
2.019541437667882	1.2239175763029724
2.015298444939719	1.2231688786301491
2.020887307058029	1.2033714633803747
1.9993700273672346	1.1982698519891204
1.9683925580324722	1.1814363803524102
2.0032771367373288	1.2320820711590592
2.115607868448034	1.1502391839907293
2.194409349838659	1.17908596068116
2.1080846619087814	1.2182797261822123
2.1031659974588917	1.223437717441936
1.8764478817629893	1.1730802709475419
1.8566911753773185	1.147363110376212
1.8662564966718973	1.0228849149359212
1.9407503593321638	0.9322385054076927
1.9385083976130701	0.9429893339861212
2.350875658258652	1.6358753788640783
2.3191907961195857	1.6143028537857984
2.299626936578119	1.6414305723418348
2.318273682760875	1.677415376580778
2.314490909141608	1.7049738390170035
2.216803097688107	1.7521714709252887
2.2311301280952787	1.738182848047483
3.082370102533098	2.2424521737535112
2.184562418032202	1.278543515024791
2.1675114945308143	1.2682489430347472
2.1626609091755777	1.2642657469858702
2.163536104636466	1.2643891568800296
2.1577245936322846	1.2681836683959713
2.111879583889839	1.2568867018314795
2.18367908718642	1.2283730041360352
2.161279510364786	1.259169817088712
2.158367535237816	1.266456211746132
