# Supplementary material for: Active Learning for Rapid Targeted Synthesis of Compositionally Complex Alloys
Source: Materials (Basel). 2024 Aug 14;17(16):4038. doi: 10.3390/ma17164038 (PMC11355945; doi:10.3390/ma17164038)
Supplement: Supplementary file 1 [file materials-17-04038-s001.zip › errors/GPR_regression_target_error_averaged_six_runs_reduced_inputs.csv]

target_mae	yerr
4.664733973074798	0.6398413878326339
4.25667649991502	0.5081865649858629
3.3180853856129375	1.1124725261337693
3.330398608156669	1.1150057760979115
3.335361213540286	1.116028266474391
3.3321969474245168	1.1297146478824582
4.664732687938591	0.6398403022260688
4.663800554152697	0.6403093666934503
3.285500611556247	1.0931900816629374
3.290743454747694	1.092550792651042
3.371867756683185	1.1257034594256565
2.5762340181884067	1.3367550122964649
2.5090295612664817	1.2665113754723982
2.462456187407222	1.2339838032891224
2.3665281492982255	1.2004916565507158
2.344840868315225	1.1938416270129923
2.295085539022684	1.1894569891938405
2.2775324558891588	1.1906302976130858
2.221025638465162	1.2044665166647923
1.9746115294324065	1.1842632113112006
1.9226358308250626	1.181391313801708
2.0181925235118023	1.2636077541511983
1.992951723524242	1.200393086094822
1.995568083054393	1.1989251224002904
1.9661372559634291	1.1555542457351002
1.9551564162280322	1.15541155910072
1.9493415804844572	1.1605621414292675
1.933530741166333	1.1585820861605247
1.9357205236243928	1.1957413222794235
2.054343693761028	1.1324735247499504
2.141623139328253	1.15737971895655
2.1499092221428877	1.1531726054909497
2.0618215697915745	1.1955254348166091
2.0492648821871113	1.1965520444491395
1.87878646759036	1.105184503619836
1.844089836046417	1.1059600000198544
1.833470148782857	0.9904197956275003
1.8986003388362536	0.9026821725551797
1.898692878115021	0.9113952839162538
2.325495953495032	1.638272135333173
2.3198293711435825	1.6621025155303537
2.2873152610029144	1.6400939046369236
2.268755501882439	1.665163444091827
2.261515894547807	1.6929614485258233
2.175321488295299	1.7412147981632033
2.214677891319732	1.734919155499411
3.065094648498906	2.245390128668395
2.8464294524673193	2.038369345124238
2.837078636787949	2.0026179187354334
2.184214774121356	1.2574048066256165
2.1707110639640383	1.256639939242136
2.140510971784054	1.2618656274669937
2.0977341975457464	1.249030969500958
2.168117781635957	1.2218903776607624
2.1457132084513364	1.2515701003388588
2.142978150250055	1.2579826370686198
