# Supplementary material for: Active Learning for Rapid Targeted Synthesis of Compositionally Complex Alloys
Source: Materials (Basel). 2024 Aug 14;17(16):4038. doi: 10.3390/ma17164038 (PMC11355945; doi:10.3390/ma17164038)
Supplement: Supplementary file 1 [file materials-17-04038-s001.zip › errors/GPR_ternary_only_transfer_learn.csv]

mae	yerr
12.922742241578499	0.22076580517937355
12.801125455242445	0.5108035627732592
12.90236017626656	0.616873265594351
12.857067684986731	0.4680762006376888
12.118136147873617	0.5899394436502561
11.373251184802077	0.7828902882240212
10.433197704375692	1.238423970744871
8.132253108125877	1.6397184915320113
5.748911846255173	0.6836667471113057
4.240838273100802	0.5419793367449928
3.787362548812168	0.48822372437864636
3.4388796316496624	1.1526858912655547
3.60182707552498	1.0630922747364113
2.6969678492076983	0.07667689214172006
3.1142068399905	2.150769749787386
