# Supplementary material for: Active Learning for Rapid Targeted Synthesis of Compositionally Complex Alloys
Source: Materials (Basel). 2024 Aug 14;17(16):4038. doi: 10.3390/ma17164038 (PMC11355945; doi:10.3390/ma17164038)
Supplement: Supplementary file 1 [file materials-17-04038-s001.zip › errors/RFDT_regression_error_averaged_six_runs_reduced_inputs.csv]

mae	yerr
9.019458717204753	0.12212568403881467
10.040167992593274	0.06897662861306761
7.383720783449565	0.5236043719513451
6.89462802738739	0.4164072195082156
8.762755137187593	0.3468086760098743
6.989898073811062	0.03859744891886989
6.597976729977471	0.1406547043104881
6.658977090152234	0.04474494662609147
6.08510686893953	0.1614508140146973
5.738096578163289	0.20027078490636693
5.54039267601856	0.10184545131104945
5.395531965548429	0.15254587817024695
5.392255624395086	0.08563669422437427
5.229771202777103	0.0688206332928154
5.001828881545834	0.05124334100220554
5.168388449585669	0.07678470613006116
4.908017698462298	0.0362563635935052
5.215099236414805	0.07153131711291946
4.785101267120585	0.3773942846221255
4.789263575608178	0.13814142568061052
4.5777994870982885	0.12186573858898687
4.611777388847236	0.48910807160834147
4.470910949343273	0.23570403373972718
4.599452188478012	0.12948290828864667
4.354359328405749	0.1125753148001892
4.506005931297724	0.08071588013825899
4.220096936514126	0.12380175902436684
4.001663784741505	0.14212903603993743
3.903238362974315	0.1911221808233324
3.571084309545421	0.07494457688415683
3.5742074537530844	0.11475243817409869
3.368895786742939	0.10688682387958204
3.2281194160879463	0.06426271537668697
3.163212202898467	0.07569617113300492
2.953128121464897	0.14520619993124698
2.8108961669827504	0.11425909617924516
2.6622549396628723	0.15430855847965935
2.3775439468784616	0.15832149209268395
2.402709324095009	0.253998866773996
2.1427434444586866	0.19341907260394345
2.169152219955126	0.1402209038422123
2.2282618536051606	0.2273100984247067
1.8566609551733617	0.1454955487200005
1.683622168706706	0.11963705458213972
1.5664519535700319	0.04907901700396663
1.507042042701281	0.09952609835192835
1.4026343459313493	0.12969611720547292
1.523813275734545	0.14490704920977301
1.3761647040730394	0.15333451912997578
1.2743740254327	0.1581469222939339
1.279708615923273	0.28367783631047905
1.163594452058887	0.15701340824629015
1.171051946152478	0.25493474417383133
1.1067351764233526	0.22641227954888196
0.9400253212945037	0.05676282070464977
0.8122550207406127	0.14952727257668072
0.6270783351821275	0.1696914946197434
0.4848590979629619	0.43977606802869074
