# Supplementary material for: Active Learning for Rapid Targeted Synthesis of Compositionally Complex Alloys
Source: Materials (Basel). 2024 Aug 14;17(16):4038. doi: 10.3390/ma17164038 (PMC11355945; doi:10.3390/ma17164038)
Supplement: Supplementary file 1 [file materials-17-04038-s001.zip › errors/RFDT_regression_target_error_averaged_six_runs.csv]

target_mae	yerr
7.38331783706954	2.5006768568798434
9.665544187474639	2.8727971540039707
5.582150290504649	2.2851686527669703
4.817323177372484	2.4891629991887805
7.0410616137368605	4.184108394148824
4.493449379796865	2.3504342414503876
4.944604064241565	2.344837522113622
5.278102101411741	1.2980948402185992
4.125901874342817	1.4029596054310836
3.3531757662620425	0.8825924024985213
3.091254324039754	1.2076262446484833
3.3395013777118883	1.0028679687598219
4.183229910093654	1.4284412161491977
3.049074130816009	0.8671954485683754
3.4273355821675207	1.0529580660318616
3.458951774322111	1.1301600724844179
3.0951031291260755	1.036040355558062
3.12126168211562	1.0848109880216714
3.888593451371919	1.56174547983232
3.778061970032312	1.3789617840864574
3.865429938748974	1.514870647201317
4.20701647931706	1.134619167767397
3.3253231569880977	1.3535929159435394
2.9328249330682747	1.1364397666845778
3.2805637326482677	1.1696318465179416
3.2291944006292255	0.9674830544077355
2.6780332706605683	0.7421432008017192
3.167141744483159	1.137098588356373
3.2700037396932444	1.315937543675129
3.2363142917254297	0.9892648497954598
3.193372795077274	1.3383844127894726
3.0366511270131973	1.041843337436558
2.889828762446841	0.7526898737643491
2.722096956265442	0.8464871724922421
2.8222532876088238	0.6540691834192426
2.538692682685075	0.7131941528165247
2.428813570273927	0.7800569657248196
2.9148760387229147	1.199087157852376
2.5686975635907894	0.9842827599009882
2.806743139087919	1.2841479783305432
2.848981116162959	1.0768473966358652
2.8966047665327035	1.1820226227057384
2.8679765632687975	1.523876968046371
3.2318432719210297	1.479026887052372
2.8094844336703293	1.2182772722283373
2.431428780980462	0.9586767699202232
2.533110248582927	1.0361683363730332
2.8486860082356738	1.6239644085431026
2.4866665129686933	1.0532892694673892
2.4233174467714425	1.0133558591995069
2.9568356075973856	0.878282992025902
2.886375789039809	1.5164730205892654
3.2372919994064486	1.5251077576019714
2.750676039071612	1.1734255778774714
2.4009082547737903	0.6955079722780005
2.755351700590141	1.000172899217695
2.9512585458831118	1.6180798825013378
2.299979044864327	0.9609472928089463
