# Supplementary material for: Active Learning for Rapid Targeted Synthesis of Compositionally Complex Alloys
Source: Materials (Basel). 2024 Aug 14;17(16):4038. doi: 10.3390/ma17164038 (PMC11355945; doi:10.3390/ma17164038)
Supplement: Supplementary file 1 [file materials-17-04038-s001.zip › errors/RFDT_regression_target_error_averaged_six_runs_reduced_inputs.csv]

target_mae	yerr
7.385378405352884	2.2488269769015274
9.676439344141228	2.884526914977436
5.350237003735882	2.3688277711261327
4.749190627574474	2.7338369328580656
7.892939308586005	4.151996763261372
5.095538232827431	3.2893761091277165
5.2247659702011955	2.141310420710455
5.3399770569679506	1.2226241245365532
4.1209131970703385	1.0980306932361248
3.3141606063623077	0.8468041249129028
3.4726365637022476	0.8103533451963162
3.2680734753528538	0.7177917287417516
3.4135454144771615	0.8656717079026648
2.9981264852519978	0.7700877067143674
3.367194347474753	1.024864095641629
3.568256487946391	0.8745741044704574
3.1179079009765474	0.708576064968024
3.590823806869366	0.6245898324251116
2.7840636783043426	1.1350616397365745
2.7363406517253908	0.7275948840571297
2.711826354780832	0.7646828366319487
3.576298314021195	1.4821265521827016
3.491265504697484	1.581929956451753
3.266470021239778	1.3225081492192288
3.1461100086045697	1.158431518895023
3.131346801999419	1.3869341813136167
3.31748348460556	1.2363780302490082
3.23363392277877	1.361277007863806
2.621575983064415	0.8562131543041965
2.9008814082367635	0.9420191417944608
3.462887300343958	0.8105635260949079
3.6970424554544654	1.5704082803489485
2.981443649804549	1.412019162571174
3.228846747299196	1.3329798874527932
2.843566106396708	1.0749672382972983
2.6349443879505805	0.6774635333505664
2.521192320429376	1.0965273547549883
2.454559283004579	0.7857169868989193
3.0742640356215247	1.7101346283750465
2.5056818667400598	0.8301018206559689
2.3810526107172554	0.8986619865846299
2.883908087210123	0.8216574483861128
2.774339135137042	0.9404677069368547
2.6772877451268866	1.0130154930778572
2.889438711650859	1.12301413393257
2.9073274830344302	1.4534140877034363
2.634063455933326	1.1118747896028456
2.7009517025794665	1.1382759537165459
3.005283787029031	1.1586570910549816
2.7793016477711094	1.0490807764137573
3.1186421366209855	1.3316620770800407
2.6352603142910183	0.9355674990638384
3.0567286201427675	1.626075458779757
2.5933736905286264	1.0659883091002753
2.4459319904756347	0.8912609213673007
2.6344652506998227	1.1651343830062417
2.6207813307540424	0.891155522340464
3.0884036126404006	1.512886636603251
