# Supplementary material for: Active Learning for Rapid Targeted Synthesis of Compositionally Complex Alloys
Source: Materials (Basel). 2024 Aug 14;17(16):4038. doi: 10.3390/ma17164038 (PMC11355945; doi:10.3390/ma17164038)
Supplement: Supplementary file 1 [file materials-17-04038-s001.zip › errors/RFDT_ternary_only_transfer_learn.csv]

mae	yerr
12.742340234344445	0.8413672178044547
13.180518111273813	1.580944995154809
13.502534736243593	0.8940039715893627
11.045637332621805	1.9694870546300105
9.250494677604587	1.7353476844535154
8.91011668308973	0.6815021789844481
8.15291810299362	1.2109137667401613
6.842147602686279	1.2098655351806935
6.332822252026544	1.1583240558174617
5.385711199452155	0.9700708399373992
4.941434475933109	0.6116067568739056
5.006393221910627	0.8673257566029582
4.580964655091562	1.296767884679051
4.843729997890586	0.7495762124471189
5.004686371834581	0.4408658917996456
