# Supplementary material for: Active Learning for Rapid Targeted Synthesis of Compositionally Complex Alloys
Source: Materials (Basel). 2024 Aug 14;17(16):4038. doi: 10.3390/ma17164038 (PMC11355945; doi:10.3390/ma17164038)
Supplement: Supplementary file 1 [file materials-17-04038-s001.zip › quarternary_only.csv]

sample_name	Nb_power_watts	Nb_angle_mm	Ta_power_watts	Ta_angle_mm	Ti_power_watts	Ti_angle_mm	Sb_power_watts	Sb_angle_mm	Fe_power_watts	Fe_angle_mm	V_power_watts	V_angle_mm	Ti_measured_percent	Fe_measured_percent	Ta_measured_percent	Nb_measured_percent	Sb_measured_percent	V_measured_percent	sum_percent
DJKNSJ011calib_6	0	6	30	6	59	6	27	6	46	6	0	6	8.3175	27.7206	33.2163	0	30.7456	0	100
DJKNSJ011calib_7	47	6	0	6	60	6	28	6	48	6	0	6	7.8532	26.3719	0	27.9256	37.8493	0	100
DJKNSJ014calib_1	0	6	40	6	57	6	31	6	39	6	0	6	6.3831	22.6026	43.6152	0	27.3992	0	100.0001
DJKNSJ014calib_2	65	6	38	6	62	6	42	6	48	6	0	6	6.824	23.5373	34.6804	0	34.9583	0	100
NSJ111calib	0	6	20	6	0	6	10	18	70	6	0	6	0	48.117	35.1168	16.7655	18.416	0	100
NSJ148calib	0	6	26	14	0	6	7	6	92	6	80	6	0	58.8128	4.2311	0	27.7747	9.1669	99.9855
NSJ152calib	0	6	20	12	0	6	13	16	40	6	90	6	0	31.726	19.9804	0	37.072	11.399	100.1774
NSJ131calib	0	6	40	6	0	6	13	18	40	12	135	6	0	37.81	42.56	0	7.59	12.04	100
NSJ151calib	0	6	20	12	0	6	15	16	40	6	100	6	0	29.815	18.63	0	39.271	12.276	99.992
NSJ130calib	0	6	20	6	0	6	13	18	40	8	135	6	0	21.71	52.79	0	13.98	12.31	100.79
NSJ154calib	0	6	20	9	0	6	20	12	40	6	135	6	0	12.36275	19.36575	0	55.90875	12.36275	100
NSJ144calib	0	6	10	9	0	6	40	6	75	6	50	6	0	57.64	1.52	0	28.13	12.52	99.81
NSJ129calib	0	6	40	8	0	6	13	18	26	6	135	6	0	36.59	40.844	0	9.98	12.582	99.996
NSJ149calib	0	6	20	14	0	6	20	6	40	6	135	6	0	25.29	3.2	0	55.14	16.33	99.96
NSJ127calib	0	6	20	12	0	6	13	18	26	6	135	6	0	28.03146154	29.26569231	0	20.94846154	21.75430769	99.99992308
NSJ150calib	0	6	20	12	0	6	20	16	40	6	135	6	0	39.1444	5.3767	0	30.03	25.42	99.9711
NSJ128calib2	0	6	20	12	0	6	13	18	26	6	135	6	0	40	12.5	0	13.5	34	100
