# Supplementary material for: Active Learning for Rapid Targeted Synthesis of Compositionally Complex Alloys
Source: Materials (Basel). 2024 Aug 14;17(16):4038. doi: 10.3390/ma17164038 (PMC11355945; doi:10.3390/ma17164038)
Supplement: Supplementary file 1 [file materials-17-04038-s001.zip › quinternary_only.csv]

sample_name	Nb_power_watts	Nb_angle_mm	Ta_power_watts	Ta_angle_mm	Ti_power_watts	Ti_angle_mm	Sb_power_watts	Sb_angle_mm	Fe_power_watts	Fe_angle_mm	V_power_watts	V_angle_mm	Ti_measured_percent	Fe_measured_percent	Ta_measured_percent	Nb_measured_percent	Sb_measured_percent	V_measured_percent	sum_percent
DJKNSJ008cal_4	31	6	14	6	75	6	30	6	43	6	0	6	10.03	29.98	12.59	15.86	32.54	0	101
DJKNSJ008cal_9	26	6	11	6	69	6	36	6	79	6	0	6	7.03	40.27	8.42	10.82	33.45	0	99.99
DJKNSJ008cal_2	27	6	12	6	71	6	27	6	68	6	0	6	8.72	41.02	10.48	12.8	26.98	0	100
DJKNSJ008cal_12	22	6	9	6	64	6	36	6	55	6	0	6	7.8291	34.0083	8.791833333	10.94296667	38.42773333	0	99.99993333
DJKNSJ008cal_10	25	6	8	6	60	6	35	6	70	6	0	6	7.1492	40.78163333	8.144	10.54596667	33.37926667	0	100.0000667
DJKNSJ001_6	32	6	15	6	71	6	30	6	40	6	0	6	9.9465	27.7439	14.3867	16.7594	31.1634	0	99.9999
DJKNSJ001_7	29	6	13	6	68	6	30	6	45	6	0	6	9.2212	30.3703	12.4093	15.1474	32.8518	0	100
DJKNSJ001_8	27	6	12	6	65	6	30	6	50	6	0	6	8.9608	33.6057	11.9625	14.5081	30.963	0	100.0001
DJKNSJ001_9	26	6	11	6	64	6	31	6	58	6	0	6	8.8778	24.1588	11.5453	16.3046	39.1135	0	100
DJKNSJ001_10	26	6	11	6	65	6	34	6	72	6	0	6	7.7108	41.863	5.4929	11.4681	33.4652	0	100
DJKNSJ002_1	27	6	12	6	63	6	35	6	41	6	0	6	8.5348	27.0325	11.597	14.2667	38.569	0	100
DJKNSJ002_2	27	6	13	6	64	6	33	6	46	6	0	6	8.5874	29.6058	12.2928	14.5082	35.0057	0	99.9999
DJKNSJ002_3	27	6	12	6	64	6	30	6	50	6	0	6	8.9247	32.0068	11.454	14.7012	32.9133	0	100
DJKNSJ002_4	27	6	12	6	64	6	28	6	55	6	0	6	9.509	33.3325	11.6242	15.0934	30.4408	0	99.9999
DJKNSJ003_6	35	6	17	6	74	6	27	6	57	6	0	6	8.0708	32.4181	14.9614	16.4569	28.0929	0	100.0001
DJKNSJ003_7	32	6	15	6	71	6	29	6	56	6	0	6	7.3657	33.3363	13.1649	14.6083	31.5249	0	100.0001
DJKNSJ003_8	28	6	12	6	65	6	30	6	52	6	0	6	6.3183	32.9494	11.4075	13.4883	35.8365	0	100
DJKNSJ003_9	26	6	11	6	64	6	33	6	54	6	0	6	5.9986	33.8135	9.2881	11.2552	39.6446	0	100
DJKNSJ003_10	24	6	10	6	62	6	36	6	55	6	0	6	5.5578	33.9801	8.5562	9.1287	42.7772	0	100
DJKNSJ011calib_8	26	6	15	6	62	6	30	6	53	6	0	6	7.9662	27.4054	16.2089	14.272	34.1476	0	100.0001
DJKNSJ014calib_3	53	6	32	6	70	6	55	6	75	6	0	6	5.0304	23.4118	19.081	17.0927	35.3841	0	100
DJKNSJ014calib_4	77	6	27	6	73	6	57	6	78	6	0	6	4.892	22.3126	15.02	23.386	34.3893	0	99.9999
DJKNSJ007cal_6	31	6	14	6	75	6	30	6	43	6	0	6	9.951	26	12.93	16.86	34.19	0	99.931
NSJ141calib	50	6	20	18	0	6	20	9	75	6	70	6	0	26.324	1.228	7.115	61.595	3.84	100.102
NSJ142calib	150	6	10	9	0	6	15	15	75	6	110	6	0	27.718	8.981	30.411	24.848	8.042	100
NSJ155calib	0	6	20	12	50	6	15	16	40	6	120	6	4.336	27.125	16.673	0	37.174	14.692	100
NSJ156calib	0	6	20	12	50	6	13	16	45	6	120	6	7.6075	42.0346	7.4615	0	20.1898	22.7066	100
NSJ159calib	0	6	20	12	50	6	13	16	45	6	120	6	4.883	32.943	20.796	0	26.078	15.3	100
NSJ160calib	0	6	20	12	50	6	12	16	45	6	120	6	4.904	32.877	21.35	0	25.255	15.666	100.052
