# Supplementary material for: Active Learning for Rapid Targeted Synthesis of Compositionally Complex Alloys
Source: Materials (Basel). 2024 Aug 14;17(16):4038. doi: 10.3390/ma17164038 (PMC11355945; doi:10.3390/ma17164038)
Supplement: Supplementary file 1 [file materials-17-04038-s001.zip › requirements.txt]

aiohttp==3.9.3
aiosignal==1.3.1
aiostream==0.5.2
annotated-types==0.6.0
anyio==4.3.0
asttokens @ file:///home/conda/feedstock_root/build_artifacts/asttokens_1698341106958/work
attrs==23.2.0
certifi==2024.2.2
click==8.1.7
colorama @ file:///home/conda/feedstock_root/build_artifacts/colorama_1666700638685/work
comm @ file:///home/conda/feedstock_root/build_artifacts/comm_1710320294760/work
contourpy==1.2.0
cycler==0.12.1
debugpy @ file:///D:/bld/debugpy_1707444619227/work
decorator @ file:///home/conda/feedstock_root/build_artifacts/decorator_1641555617451/work
exceptiongroup @ file:///home/conda/feedstock_root/build_artifacts/exceptiongroup_1704921103267/work
executing @ file:///home/conda/feedstock_root/build_artifacts/executing_1698579936712/work
fastapi==0.110.0
fonttools==4.50.0
frozenlist==1.4.1
grpclib==0.4.7
h2==4.1.0
hpack==4.0.0
hyperframe==6.0.1
idna==3.6
importlib_metadata @ file:///home/conda/feedstock_root/build_artifacts/importlib-metadata_1709821103657/work
ipykernel @ file:///D:/bld/ipykernel_1708996677248/work
ipython @ file:///D:/bld/ipython_1709559926914/work
jedi @ file:///home/conda/feedstock_root/build_artifacts/jedi_1696326070614/work
joblib==1.3.2
jupyter_client @ file:///home/conda/feedstock_root/build_artifacts/jupyter_client_1710255804825/work
jupyter_core @ file:///D:/bld/jupyter_core_1710257295326/work
kiwisolver==1.4.5
markdown-it-py==3.0.0
matplotlib==3.8.3
matplotlib-inline @ file:///home/conda/feedstock_root/build_artifacts/matplotlib-inline_1660814786464/work
mdurl==0.1.2
modAL-python @ git+https://github.com/modAL-python/modAL.git@bba6f6fd00dbb862b1e09259b78caf6cffa2e755
multidict==6.0.5
nest_asyncio @ file:///home/conda/feedstock_root/build_artifacts/nest-asyncio_1705850609492/work
numpy==1.26.4
packaging @ file:///home/conda/feedstock_root/build_artifacts/packaging_1710075952259/work
pandas==2.2.1
parso @ file:///home/conda/feedstock_root/build_artifacts/parso_1638334955874/work
pickleshare @ file:///home/conda/feedstock_root/build_artifacts/pickleshare_1602536217715/work
pillow==10.2.0
platformdirs @ file:///home/conda/feedstock_root/build_artifacts/platformdirs_1706713388748/work
prompt-toolkit @ file:///home/conda/feedstock_root/build_artifacts/prompt-toolkit_1702399386289/work
protobuf==4.25.3
psutil @ file:///D:/bld/psutil_1705722515136/work
pure-eval @ file:///home/conda/feedstock_root/build_artifacts/pure_eval_1642875951954/work
pydantic==2.6.4
pydantic_core==2.16.3
Pygments @ file:///home/conda/feedstock_root/build_artifacts/pygments_1700607939962/work
pyparsing==3.1.2
python-dateutil @ file:///home/conda/feedstock_root/build_artifacts/python-dateutil_1709299778482/work
pytz==2024.1
pywin32==306
pyzmq @ file:///D:/bld/pyzmq_1701783321880/work
reload==0.9
rich==13.7.1
scikit-learn==1.4.1.post1
scipy==1.12.0
setuptools==69.2.0
sigtools==4.0.1
six @ file:///home/conda/feedstock_root/build_artifacts/six_1620240208055/work
skorch==0.9.0
sniffio==1.3.1
stack-data @ file:///home/conda/feedstock_root/build_artifacts/stack_data_1669632077133/work
starlette==0.36.3
synchronicity==0.6.2
tabulate==0.9.0
threadpoolctl==3.3.0
toml==0.10.2
tornado @ file:///D:/bld/tornado_1708363233297/work
tqdm==4.66.2
traitlets @ file:///home/conda/feedstock_root/build_artifacts/traitlets_1710254411456/work
typer==0.9.0
types-certifi==2021.10.8.3
types-toml==0.10.8.20240310
typing_extensions @ file:///home/conda/feedstock_root/build_artifacts/typing_extensions_1708904622550/work
tzdata==2024.1
watchdog==4.0.0
watchfiles==0.21.0
wcwidth @ file:///home/conda/feedstock_root/build_artifacts/wcwidth_1704731205417/work
wheel==0.42.0
yarl==1.9.4
zipp @ file:///home/conda/feedstock_root/build_artifacts/zipp_1695255097490/work
