# Supplementary material for: Active Learning for Rapid Targeted Synthesis of Compositionally Complex Alloys
Source: Materials (Basel). 2024 Aug 14;17(16):4038. doi: 10.3390/ma17164038 (PMC11355945; doi:10.3390/ma17164038)
Supplement: Supplementary file 1 [file materials-17-04038-s001.zip › ternary_only.csv]

sample_name	Nb_power_watts	Nb_angle_mm	Ta_power_watts	Ta_angle_mm	Ti_power_watts	Ti_angle_mm	Sb_power_watts	Sb_angle_mm	Fe_power_watts	Fe_angle_mm	V_power_watts	V_angle_mm	Ti_measured_percent	Fe_measured_percent	Ta_measured_percent	Nb_measured_percent	Sb_measured_percent	V_measured_percent	sum_percent
NSJ114calib	0	6	20	12	0	6	10	20	70	6	0	6	0	40.341	42.279	0	17.38	0	100
NSJ126calib	0	6	20	12	0	6	13	18	26	6	0	6	0	33.986	34.647	0	31.366	0	99.999
NSJ137calib	100	6	0	6	0	6	10	19	60	6	0	6	0	74.73	0	17.49	7.77	0	99.99
NSJ123calib	0	6	20	15	0	6	10	18	41	6	0	6	0	73.65	6.57	0	20.63	0	100.85
NSJ125calib	0	6	20	12	0	6	10	18	26	6	0	6	0	59.88	18.85	0	21.25	0	99.98
NSJ105calib	0	6	0	6	0	6	13	6	90	6	70	6	0	20.54690909	0	0	75.66918182	3.783727273	99.99981818
NSJ104calib	0	6	0	6	0	6	13	6	75	6	60	6	0	18.116	0	0	77.83	4.054	100
NSJ106calib	0	6	0	6	0	6	13	12	48	6	82	6	0	26.833	0	0	67.86445455	5.302363636	99.99981819
NSJ133calib	0	6	0	6	0	6	10	6	28	6	109	6	0	34.64	0	0	57.83	7.53	100
NSJ107calib	0	6	0	6	0	6	13	12	48	6	82	6	0	12.184	0	0	80.018	7.797	99.999
NSJ102calib	0	6	0	6	0	6	25	6	38	6	50	6	0	7.4937	0	0	83.411	9.0953	100
NSJ108calib	0	6	0	6	0	6	10	12	70	6	140	6	0	21.398	0	0	62.028	16.574	100
NSJ110calib	0	6	0	6	0	6	10	18	70	6	140	6	0	34.447	0	0	36.931	28.622	100
NSJ115calib	0	6	0	6	0	6	10	19	60	6	135	6	0	33.651	0	0	31.537	34.811	99.999
NSJ113calib	0	6	0	6	0	6	10	20	60	6	140	6	0	35.404	0	0	26.811	37.785	100
NSJ117calib	0	6	20	15	0	6	10	19	0	6	135	6	0	0	10.76	0	24.48	65.68	100.92
