# Supplementary material for: Active Learning for Rapid Targeted Synthesis of Compositionally Complex Alloys
Source: Materials (Basel). 2024 Aug 14;17(16):4038. doi: 10.3390/ma17164038 (PMC11355945; doi:10.3390/ma17164038)
Supplement: Supplementary file 1 [file materials-17-04038-s001.zip › unary_only.csv]

sample_name	Nb_power_watts	Nb_angle_mm	Ta_power_watts	Ta_angle_mm	Ti_power_watts	Ti_angle_mm	Sb_power_watts	Sb_angle_mm	Fe_power_watts	Fe_angle_mm	V_power_watts	V_angle_mm	Ti_measured_percent	Fe_measured_percent	Ta_measured_percent	Nb_measured_percent	Sb_measured_percent	V_measured_percent	sum_percent
Nb_calibrant	50	6	0	6	0	6	0	6	0	6	0	6	0	0	0	100	0	0	100
Ta_calibrant	0	6	20	6	0	6	0	6	0	6	0	6	0	0	100	0	0	0	100
Ti_calibrant	0	6	0	6	60	6	0	6	0	6	0	6	100	0	0	0	0	0	100
Sb_calibrant	0	6	0	6	0	6	20	6	0	6	0	6	0	0	0	0	100	0	100
Fe_calibrant	0	6	0	6	0	6	0	6	100	6	0	6	0	100	0	0	0	0	100
V_calibrant	0	6	0	6	0	6	0	6	0	6	100	6	0	0	0	0	0	100	100
